# Supplementary material for: Genotyping and Molecular Characterization of Classical Swine Fever Virus Isolated in China during 2016–2018
Source: Viruses. 2021 Apr 12;13(4):664. doi: 10.3390/v13040664 (PMC8069065; doi:10.3390/v13040664)
Supplement: Supplementary file 1 [file viruses-13-00664-s001.zip]

Archive with 5 entries (4 files):
- Supplementary Files/
- Supplementary Files/Figures S1-S2.docx
- __MACOSX/Supplementary Files/._Figures S1-S2.docx
- Supplementary Files/Tables S1-S4.docx
- __MACOSX/Supplementary Files/._Tables S1-S4.docx
